# Supplementary material for: T1ρ for Radiotherapy Treatment Response Monitoring in Rectal Cancer Patients: A Pilot Study
Source: J Clin Med. 2022 Apr 2;11(7):1998. doi: 10.3390/jcm11071998 (PMC8999631; doi:10.3390/jcm11071998)
Supplement: Supplementary file 1 [file jcm-11-01998-s001.zip]

Archive with 1 entries (1 files):
- jcm-1639202-supplementary.pdf
